# Supplementary material for: Semi-Automated Processing of Harmonized Accelerometer and GPS Data in R: AGPSR
Source: Sensors (Basel). 2025 Jun 22;25(13):3883. doi: 10.3390/s25133883 (PMC12252245; doi:10.3390/s25133883)
Supplement: Supplementary file 1 [file sensors-25-03883-s001.zip]

Archive with 1 entries (1 files):
- sensors-3592348-supplementary.pdf
